# Supplementary material for: Bioluminescence Contributes to the Adaptation of Deep-Sea Bacterium Photobacterium phosphoreum ANT-2200 to High Hydrostatic Pressure
Source: Microorganisms. 2023 May 23;11(6):1362. doi: 10.3390/microorganisms11061362 (PMC10304074; doi:10.3390/microorganisms11061362)
Supplement: Supplementary file 1 [file microorganisms-11-01362-s001.zip]

Archive with 1 entries (1 files):
- microorganisms-2360065-supplementary.pdf
